# Supplementary material for: Activation of the JAK-STAT Signaling Pathway after In Vitro Stimulation with IFNß in Multiple Sclerosis Patients According to the Therapeutic Response to IFNß
Source: PLoS One. 2017 Jan 19;12(1):e0170031. doi: 10.1371/journal.pone.0170031 (PMC5245989; doi:10.1371/journal.pone.0170031)
Supplement: S2 Table — (XLS) [file pone.0170031.s002.xls]

## Sheet: Hoja1
Patients	Clinical response	Subpopulation	MFIus IFNAR1	MFIs IFNAR1	MFIs/MFIus IFNAR1
Patient 1	Responder	CD4+	274	301	1.09854
Patient 1	Responder	CD8+	358	353	0.986034
Patient 1	Responder	monocytes	1527	1464	0.958743
Patient 2	Responder	CD4+	371	367	0.989218
Patient 2	Responder	CD8+	419	420	1.00239
Patient 2	Responder	monocytes	1535	1476	0.961564
Patient 3	Responder	CD4+	291	300	1.03093
Patient 3	Responder	CD8+	359	392	1.09192
Patient 3	Responder	monocytes	1261	1285	1.01903
Patient 4	Responder	CD4+	293	294	1.00341
Patient 4	Responder	CD8+	390	367	0.941026
Patient 4	Responder	monocytes	1057	997	0.943236
Patient 5	Responder	CD4+	258	254	0.984496
Patient 5	Responder	CD8+	268	262	0.977612
Patient 5	Responder	monocytes	876	880	1.00457
Patient 6	Responder	CD4+	223	224	1.00448
Patient 6	Responder	CD8+	265	262	0.988679
Patient 6	Responder	monocytes	1057	948	0.896878
Patient 7	Responder	CD4+	268	269	1.00373
Patient 7	Responder	CD8+	315	317	1.00635
Patient 7	Responder	monocytes	979	1031	1.05312
Patient 8	Responder	CD4+	325	331	1.01846
Patient 8	Responder	CD8+	379	369	0.973615
Patient 8	Responder	monocytes	1387	1312	0.945926
Patient 9	Responder	CD4+	253	258	1.01976
Patient 9	Responder	CD8+	263	269	1.02281
Patient 9	Responder	monocytes	898	850	0.946548
Patient 10	Responder	CD4+	253	261	1.03162
Patient 10	Responder	CD8+	273	289	1.05861
Patient 10	Responder	monocytes	1299	1262	0.971517
Patient 11	Responder	CD4+	260	261	1.00385
Patient 11	Responder	CD8+	292	293	1.00342
Patient 11	Responder	monocytes	901	918	1.01887
Patient 12	Responder	CD4+	239	236	0.987448
Patient 12	Responder	CD8+	252	245	0.972222
Patient 12	Responder	monocytes	767	802	1.04563
Patient 13	Responder	CD4+	309	271	0.877023
Patient 13	Responder	CD8+	392	299	0.762755
Patient 13	Responder	monocytes	1165	1069	0.917597
Patient 14	Responder	CD4+	238	239	1.0042
Patient 14	Responder	CD8+	257	258	1.00389
Patient 14	Responder	monocytes	895	959	1.07151
Patient 15	Responder	CD4+	234	226	0.965812
Patient 15	Responder	CD8+	261	247	0.94636
Patient 15	Responder	monocytes	1002	953	0.951098
Patient 16	Responder	CD4+	234	236	1.00855
Patient 16	Responder	CD8+	292	294	1.00685
Patient 16	Responder	monocytes	1852	1665	0.899028
Patient 17	Responder	CD4+	231	230	0.995671
Patient 17	Responder	CD8+	252	250	0.992063
Patient 17	Responder	monocytes	909	893	0.982398
Patient 18	Responder	CD4+	346	364	1.05202
Patient 18	Responder	CD8+	422	363	0.86019
Patient 18	Responder	monocytes	1210	1127	0.931405
Patient 19	Responder	CD4+	255	260	1.01961
Patient 19	Responder	CD8+	261	268	1.02682
Patient 19	Responder	monocytes	1018	1009	0.991159
Patient 20	Non responder	CD4+	225	226	1.00444
Patient 20	Non responder	CD8+	242	238	0.983471
Patient 20	Non responder	monocytes	684	697	1.01901
Patient 21	Non responder	CD4+	334	339	1.01497
Patient 21	Non responder	CD8+	343	333	0.970845
Patient 21	Non responder	monocytes	1457	1468	1.00755
Patient 22	Non responder	CD4+	262	263	1.00382
Patient 22	Non responder	CD8+	295	300	1.01695
Patient 22	Non responder	monocytes	833	797	0.956783
Patient 23	Non responder	CD4+	245	239	0.97551
Patient 23	Non responder	CD8+	272	285	1.04779
Patient 23	Non responder	monocytes	1009	982	0.973241
Patient 24	Non responder	CD4+	279	274	0.982079
Patient 24	Non responder	CD8+	335	342	1.0209
Patient 24	Non responder	monocytes	1297	1478	1.13955
Patient 25	Non responder	CD4+	291	284	0.975945
Patient 25	Non responder	CD8+	368	370	1.00543
Patient 25	Non responder	monocytes	1430	1507	1.05385
Patient 26	Non responder	CD4+	330	329	0.99697
Patient 26	Non responder	CD8+	380	390	1.02632
Patient 26	Non responder	monocytes	1640	1699	1.03598
Patient 27	Non responder	CD4+	285	277	0.97193
Patient 27	Non responder	CD8+	357	347	0.971989
Patient 27	Non responder	monocytes	1421	1340	0.942998
Patient 28	Non responder	CD4+	262	262	1
Patient 28	Non responder	CD8+	277	269	0.971119
Patient 28	Non responder	monocytes	1024	1012	0.988281
Patient 29	Non responder	CD4+	308	295	0.957792
Patient 29	Non responder	CD8+	354	353	0.997175
Patient 29	Non responder	monocytes	1363	1399	1.02641
Patient 30	Non responder	CD4+	277	270	0.974729
Patient 30	Non responder	CD8+	319	308	0.965517
Patient 30	Non responder	monocytes	932	999	1.07189
Patient 31	Non responder	CD4+	269	274	1.01859
Patient 31	Non responder	CD8+	283	291	1.02827
Patient 31	Non responder	monocytes	773	768	0.993532
Patients	Clinical response	Subpopulation	MFIus IFNAR2	MFIs IFNAR2	MFIs/MFIus IFNAR2
Patient 1	Responder	CD4+	235	231	0.982979
Patient 1	Responder	CD8+	253	250	0.988142
Patient 1	Responder	monocytes	581	521	0.89673
Patient 2	Responder	CD4+	259	276	1.06564
Patient 2	Responder	CD8+	265	280	1.0566
Patient 2	Responder	monocytes	561	647	1.1533
Patient 3	Responder	CD4+	231	232	1.00433
Patient 3	Responder	CD8+	283	268	0.946996
Patient 3	Responder	monocytes	499	584	1.17034
Patient 4	Responder	CD4+	235	232	0.987234
Patient 4	Responder	CD8+	254	247	0.972441
Patient 4	Responder	monocytes	502	521	1.03785
Patient 5	Responder	CD4+	255	254	0.996078
Patient 5	Responder	CD8+	271	265	0.97786
Patient 5	Responder	monocytes	652	672	1.03067
Patient 6	Responder	CD4+	242	246	1.01653
Patient 6	Responder	CD8+	260	260	1
Patient 6	Responder	monocytes	633	685	1.08215
Patient 7	Responder	CD4+	268	267	0.996269
Patient 7	Responder	CD8+	287	286	0.996516
Patient 7	Responder	monocytes	614	590	0.960912
Patient 8	Responder	CD4+	264	275	1.04167
Patient 8	Responder	CD8+	270	275	1.01852
Patient 8	Responder	monocytes	571	615	1.07706
Patient 9	Responder	CD4+	275	276	1.00364
Patient 9	Responder	CD8+	278	278	1
Patient 9	Responder	monocytes	550	662	1.20364
Patient 10	Responder	CD4+	240	238	0.991667
Patient 10	Responder	CD8+	252	249	0.988095
Patient 10	Responder	monocytes	582	602	1.03436
Patient 11	Responder	CD4+	233	233	1
Patient 11	Responder	CD8+	281	282	1.00356
Patient 11	Responder	monocytes	546	552	1.01099
Patient 12	Responder	CD4+	264	260	0.984848
Patient 12	Responder	CD8+	276	269	0.974638
Patient 12	Responder	monocytes	523	517	0.988528
Patient 13	Responder	CD4+	261	235	0.900383
Patient 13	Responder	CD8+	479	235	0.490605
Patient 13	Responder	monocytes	729	704	0.965706
Patient 14	Responder	CD4+	257	260	1.01167
Patient 14	Responder	CD8+	272	268	0.985294
Patient 14	Responder	monocytes	557	555	0.996409
Patient 15	Responder	CD4+	278	276	0.992806
Patient 15	Responder	CD8+	284	281	0.989437
Patient 15	Responder	monocytes	618	646	1.04531
Patient 16	Responder	CD4+	274	274	1
Patient 16	Responder	CD8+	280	278	0.992857
Patient 16	Responder	monocytes	693	737	1.06349
Patient 17	Responder	CD4+	217	220	1.01382
Patient 17	Responder	CD8+	237	230	0.970464
Patient 17	Responder	monocytes	530	531	1.00189
Patient 18	Responder	CD4+	333	352	1.05706
Patient 18	Responder	CD8+	345	362	1.04928
Patient 18	Responder	monocytes	710	822	1.15775
Patient 19	Responder	CD4+	278	281	1.01079
Patient 19	Responder	CD8+	289	295	1.02076
Patient 19	Responder	monocytes	699	759	1.08584
Patient 20	Non responder	CD4+	219	228	1.0411
Patient 20	Non responder	CD8+	237	236	0.995781
Patient 20	Non responder	monocytes	470	452	0.961702
Patient 21	Non responder	CD4+	257	254	0.988327
Patient 21	Non responder	CD8+	256	256	1
Patient 21	Non responder	monocytes	581	578	0.994836
Patient 22	Non responder	CD4+	249	252	1.01205
Patient 22	Non responder	CD8+	298	302	1.01342
Patient 22	Non responder	monocytes	641	626	0.976599
Patient 23	Non responder	CD4+	248	246	0.991935
Patient 23	Non responder	CD8+	255	259	1.01569
Patient 23	Non responder	monocytes	408	507	1.24265
Patient 24	Non responder	CD4+	231	230	0.995671
Patient 24	Non responder	CD8+	244	241	0.987705
Patient 24	Non responder	monocytes	421	422	1.00238
Patient 25	Non responder	CD4+	273	266	0.974359
Patient 25	Non responder	CD8+	302	289	0.956954
Patient 25	Non responder	monocytes	777	718	0.924067
Patient 26	Non responder	CD4+	266	266	1
Patient 26	Non responder	CD8+	284	288	1.01408
Patient 26	Non responder	monocytes	773	773	1
Patient 27	Non responder	CD4+	227	213	0.938326
Patient 27	Non responder	CD8+	240	227	0.945833
Patient 27	Non responder	monocytes	433	399	0.921478
Patient 28	Non responder	CD4+	305	298	0.977049
Patient 28	Non responder	CD8+	317	310	0.977918
Patient 28	Non responder	monocytes	697	673	0.965567
Patient 29	Non responder	CD4+	228	228	1
Patient 29	Non responder	CD8+	241	241	1
Patient 29	Non responder	monocytes	445	447	1.00449
Patient 30	Non responder	CD4+	265	261	0.984906
Patient 30	Non responder	CD8+	273	269	0.985348
Patient 30	Non responder	monocytes	557	560	1.00539
Patient 31	Non responder	CD4+	235	233	0.991489
Patient 31	Non responder	CD8+	229	229	1
Patient 31	Non responder	monocytes	529	541	1.02268
Patients	Clinical response	Subpopulation	MFIus pSTAT1	MFIs pSTAT1	MFIs/MFIus pSTAT1
Patient 1	Responder	CD4+	260	274	1.05385
Patient 1	Responder	CD8+	287	294	1.02439
Patient 1	Responder	monocytes	774	873	1.12791
Patient 2	Responder	CD4+	352	352	1
Patient 2	Responder	CD8+	376	363	0.965426
Patient 2	Responder	monocytes	855	832	0.973099
Patient 3	Responder	CD4+	248	286	1.15323
Patient 3	Responder	CD8+	282	332	1.1773
Patient 3	Responder	monocytes	506	1192	2.35573
Patient 4	Responder	CD4+	254	277	1.09055
Patient 4	Responder	CD8+	283	293	1.03534
Patient 4	Responder	monocytes	761	920	1.20894
Patient 5	Responder	CD4+	261	261	1
Patient 5	Responder	CD8+	249	254	1.02008
Patient 5	Responder	monocytes	774	856	1.10594
Patient 6	Responder	CD4+	215	246	1.14419
Patient 6	Responder	CD8+	224	259	1.15625
Patient 6	Responder	monocytes	634	866	1.36593
Patient 7	Responder	CD4+	272	278	1.02206
Patient 7	Responder	CD8+	296	304	1.02703
Patient 7	Responder	monocytes	1192	1252	1.05034
Patient 8	Responder	CD4+	303	311	1.0264
Patient 8	Responder	CD8+	295	312	1.05763
Patient 8	Responder	monocytes	783	843	1.07663
Patient 9	Responder	CD4+	246	248	1.00813
Patient 9	Responder	CD8+	246	247	1.00407
Patient 9	Responder	monocytes	747	874	1.17001
Patient 10	Responder	CD4+	216	223	1.03241
Patient 10	Responder	CD8+	228	232	1.01754
Patient 10	Responder	monocytes	640	670	1.04688
Patient 11	Responder	CD4+	275	271	0.985455
Patient 11	Responder	CD8+	279	284	1.01792
Patient 11	Responder	monocytes	818	839	1.02567
Patient 12	Responder	CD4+	276	273	0.98913
Patient 12	Responder	CD8+	253	249	0.98419
Patient 12	Responder	monocytes	896	904	1.00893
Patient 13	Responder	CD4+	286	281	0.982517
Patient 13	Responder	CD8+	276	273	0.98913
Patient 13	Responder	monocytes	926	909	0.981641
Patient 14	Responder	CD4+	260	264	1.01538
Patient 14	Responder	CD8+	242	253	1.04545
Patient 14	Responder	monocytes	849	984	1.15901
Patient 15	Responder	CD4+	220	227	1.03182
Patient 15	Responder	CD8+	220	231	1.05
Patient 15	Responder	monocytes	599	654	1.09182
Patient 16	Responder	CD4+	236	256	1.08475
Patient 16	Responder	CD8+	228	248	1.08772
Patient 16	Responder	monocytes	623	713	1.14446
Patient 17	Responder	CD4+	247	256	1.03644
Patient 17	Responder	CD8+	248	254	1.02419
Patient 17	Responder	monocytes	665	808	1.21504
Patient 18	Responder	CD4+	336	355	1.05655
Patient 18	Responder	CD8+	337	324	0.961424
Patient 18	Responder	monocytes	987	1065	1.07903
Patient 19	Responder	CD4+	271	283	1.04428
Patient 19	Responder	CD8+	262	266	1.01527
Patient 19	Responder	monocytes	882	955	1.08277
Patient 20	Non responder	CD4+	235	249	1.05957
Patient 20	Non responder	CD8+	235	246	1.04681
Patient 20	Non responder	monocytes	608	700	1.15132
Patient 21	Non responder	CD4+	317	336	1.05994
Patient 21	Non responder	CD8+	325	328	1.00923
Patient 21	Non responder	monocytes	955	1005	1.05236
Patient 22	Non responder	CD4+	282	270	0.957447
Patient 22	Non responder	CD8+	287	276	0.961672
Patient 22	Non responder	monocytes	1253	1247	0.995211
Patient 23	Non responder	CD4+	213	227	1.06573
Patient 23	Non responder	CD8+	276	234	0.847826
Patient 23	Non responder	monocytes	467	537	1.14989
Patient 24	Non responder	CD4+	252	267	1.05952
Patient 24	Non responder	CD8+	279	292	1.04659
Patient 24	Non responder	monocytes	667	698	1.04648
Patient 25	Non responder	CD4+	314	305	0.971338
Patient 25	Non responder	CD8+	310	308	0.993548
Patient 25	Non responder	monocytes	833	812	0.97479
Patient 26	Non responder	CD4+	290	293	1.01034
Patient 26	Non responder	CD8+	299	308	1.0301
Patient 26	Non responder	monocytes	939	920	0.979766
Patient 27	Non responder	CD4+	249	267	1.07229
Patient 27	Non responder	CD8+	281	299	1.06406
Patient 27	Non responder	monocytes	686	678	0.988338
Patient 28	Non responder	CD4+	268	281	1.04851
Patient 28	Non responder	CD8+	249	279	1.12048
Patient 28	Non responder	monocytes	909	1009	1.11001
Patient 29	Non responder	CD4+	254	272	1.07087
Patient 29	Non responder	CD8+	285	298	1.04561
Patient 29	Non responder	monocytes	732	859	1.1735
Patient 30	Non responder	CD4+	286	281	0.982517
Patient 30	Non responder	CD8+	295	297	1.00678
Patient 30	Non responder	monocytes	950	983	1.03474
Patient 31	Non responder	CD4+	268	280	1.04478
Patient 31	Non responder	CD8+	249	275	1.10442
Patient 31	Non responder	monocytes	719	784	1.0904
Patients	Clinical response	Subpopulation	MFIus pSTAT2	MFIs pSTAT2	MFIs/MFIus pSTAT2
Patient 1	Responder	CD4+	273	281	1.0293
Patient 1	Responder	CD8+	324	330	1.01852
Patient 1	Responder	monocytes	1106	1223	1.10579
Patient 2	Responder	CD4+	382	354	0.926702
Patient 2	Responder	CD8+	403	383	0.950372
Patient 2	Responder	monocytes	1112	1060	0.953237
Patient 3	Responder	CD4+	271	282	1.04059
Patient 3	Responder	CD8+	318	328	1.03145
Patient 3	Responder	monocytes	1410	1435	1.01773
Patient 4	Responder	CD4+	266	270	1.01504
Patient 4	Responder	CD8+	303	307	1.0132
Patient 4	Responder	monocytes	970	1196	1.23299
Patient 5	Responder	CD4+	252	260	1.03175
Patient 5	Responder	CD8+	253	263	1.03953
Patient 5	Responder	monocytes	1083	1109	1.02401
Patient 6	Responder	CD4+	243	244	1.00412
Patient 6	Responder	CD8+	257	253	0.984436
Patient 6	Responder	monocytes	1094	1148	1.04936
Patient 7	Responder	CD4+	283	272	0.961131
Patient 7	Responder	CD8+	326	308	0.944785
Patient 7	Responder	monocytes	1684	1548	0.91924
Patient 8	Responder	CD4+	323	309	0.956656
Patient 8	Responder	CD8+	327	309	0.944954
Patient 8	Responder	monocytes	1096	1023	0.933394
Patient 9	Responder	CD4+	257	249	0.968872
Patient 9	Responder	CD8+	264	253	0.958333
Patient 9	Responder	monocytes	1053	1091	1.03609
Patient 10	Responder	CD4+	231	223	0.965368
Patient 10	Responder	CD8+	240	236	0.983333
Patient 10	Responder	monocytes	910	903	0.992308
Patient 11	Responder	CD4+	252	259	1.02778
Patient 11	Responder	CD8+	280	280	1
Patient 11	Responder	monocytes	990	1045	1.05556
Patient 12	Responder	CD4+	267	248	0.928839
Patient 12	Responder	CD8+	261	246	0.942529
Patient 12	Responder	monocytes	1217	1118	0.918652
Patient 13	Responder	CD4+	285	279	0.978947
Patient 13	Responder	CD8+	314	309	0.984076
Patient 13	Responder	monocytes	1188	1146	0.964646
Patient 14	Responder	CD4+	255	242	0.94902
Patient 14	Responder	CD8+	258	245	0.949612
Patient 14	Responder	monocytes	1260	1124	0.892063
Patient 15	Responder	CD4+	218	225	1.03211
Patient 15	Responder	CD8+	224	232	1.03571
Patient 15	Responder	monocytes	661	983	1.48714
Patient 16	Responder	CD4+	228	232	1.01754
Patient 16	Responder	CD8+	239	240	1.00418
Patient 16	Responder	monocytes	926	1011	1.09179
Patient 17	Responder	CD4+	227	229	1.00881
Patient 17	Responder	CD8+	232	239	1.03017
Patient 17	Responder	monocytes	814	919	1.12899
Patient 18	Responder	CD4+	364	362	0.994506
Patient 18	Responder	CD8+	367	353	0.961853
Patient 18	Responder	monocytes	1388	1429	1.02954
Patient 19	Responder	CD4+	266	270	1.01504
Patient 19	Responder	CD8+	265	268	1.01132
Patient 19	Responder	monocytes	1190	1145	0.962185
Patient 20	Non responder	CD4+	230	233	1.01304
Patient 20	Non responder	CD8+	237	240	1.01266
Patient 20	Non responder	monocytes	769	847	1.10143
Patient 21	Non responder	CD4+	348	341	0.979885
Patient 21	Non responder	CD8+	342	336	0.982456
Patient 21	Non responder	monocytes	1408	1355	0.962358
Patient 22	Non responder	CD4+	274	275	1.00365
Patient 22	Non responder	CD8+	299	299	1
Patient 22	Non responder	monocytes	1427	1535	1.07568
Patient 23	Non responder	CD4+	232	224	0.965517
Patient 23	Non responder	CD8+	246	240	0.97561
Patient 23	Non responder	monocytes	669	755	1.12855
Patient 24	Non responder	CD4+	275	263	0.956364
Patient 24	Non responder	CD8+	309	293	0.94822
Patient 24	Non responder	monocytes	835	803	0.961677
Patient 25	Non responder	CD4+	270	274	1.01481
Patient 25	Non responder	CD8+	298	297	0.996644
Patient 25	Non responder	monocytes	963	1000	1.03842
Patient 26	Non responder	CD4+	270	263	0.974074
Patient 26	Non responder	CD8+	299	293	0.979933
Patient 26	Non responder	monocytes	1011	958	0.947577
Patient 27	Non responder	CD4+	264	263	0.996212
Patient 27	Non responder	CD8+	301	299	0.993355
Patient 27	Non responder	monocytes	881	869	0.986379
Patient 28	Non responder	CD4+	259	262	1.01158
Patient 28	Non responder	CD8+	259	263	1.01544
Patient 28	Non responder	monocytes	1184	1091	0.921453
Patient 29	Non responder	CD4+	272	274	1.00735
Patient 29	Non responder	CD8+	304	306	1.00658
Patient 29	Non responder	monocytes	1094	1194	1.09141
Patient 30	Non responder	CD4+	285	284	0.996491
Patient 30	Non responder	CD8+	314	314	1
Patient 30	Non responder	monocytes	1283	1198	0.933749
Patient 31	Non responder	CD4+	270	273	1.01111
Patient 31	Non responder	CD8+	270	272	1.00741
Patient 31	Non responder	monocytes	1123	1169	1.04096
S2 Table. Data set responder and non-responder patients
MFIus: mean fluorescence intensity in unstimulated cells
MFIs: mean fluorescence intensity in IFNß-stimulated cells
